# Supplementary material for: Cytokines and Tumor Metastasis Gene Variants in Oral Cancer and Precancer in Puerto Rico
Source: PLoS One. 2013 Nov 20;8(11):e79187. doi: 10.1371/journal.pone.0079187 (PMC3835869; doi:10.1371/journal.pone.0079187)
Supplement: Table S1 — All SNPs used in genetic disease additive modeling in the Puerto Rican oral precancer and cancer study participants. OR = Odds Ratio. 95% CI = 95% confidence interval. Crude p-value = p value resulted in modeling that estimated unadjusted odds ratios. Adjusted p-value = p-value of the odds ratios adjusted for age, gender, self-reported ethnicity, smoking status, alcohol intake, and fruit & vegetable consumption. Precancer: Oral precancer was defined as a histopathologic diagnosis of oral hyperkeratosis (HK), oral epithelial hyperplasia (EH), or oral epithelial dysplasia (OED). SCCA = squamous cell carcinoma (XLSX) [file pone.0079187.s001.xlsx]

## Sheet: Sheet1
Supplemental Table S1. shows all SNPs used in genetic disease additive modeling in the Puerto Rican oral precancer and cancer study participants			Precancer vs. Benign oral lesion					SCCA vs. Benign oral lesion					Precancer &SCCA vs. Benign oral lesion
	minor		Crude OR; 95% CI	Crude P	Adjusted OR; 95% CI	Adjusted P		Crude OR; 95% CI	Crude P	Adjusted OR; 95% CI	Adjusted P		Crude OR; 95% CI	Crude P	Adjusted OR; 95% CI	Adjusted P
rs1800469	T		1.04; 0.73-1.48	0.829163	1.02; 0.69-1.50	0.928491		0.77; 0.50-1.19	0.233535	0.84; 0.45-1.56	0.578521		0.93; 0.67-1.27	0.63505	0.96; 0.67-1.38	0.839373
rs1800470	G		1.07; 0.75-1.55	0.698665	1.07; 0.72-1.60	0.722408		0.73; 0.47-1.11	0.139684	0.74; 0.39-1.39	0.343532		0.92; 0.67-1.26	0.595645	1.00; 0.70-1.45	0.97998
rs1143627	G		0.79; 0.55-1.13	0.199593	0.84; 0.57-1.25	0.388041		1.09; 0.70-1.68	0.713246	1.19; 0.61-2.35	0.610122		0.89; 0.65-1.22	0.463219	0.93; 0.65-1.33	0.685767
rs16944	A		0.84; 0.59-1.20	0.332981	0.89; 0.61-1.31	0.562979		0.88; 0.57-1.35	0.559344	1.04; 0.55-1.97	0.901371		0.85; 0.63-1.17	0.321205	0.94; 0.66-1.34	0.712627
rs4073	A		0.77; 0.53-1.11	0.161762	0.80; 0.53-1.19	0.271521		1.04; 0.68-1.59	0.856149	1.23; 0.66-2.32	0.511422		0.87; 0.63-1.19	0.378627	0.92; 0.63-1.32	0.641195
rs2243248	G		1.24; 0.69-2.23	0.473692	1.65; 0.86-3.16	0.131412		0.50; 0.20-1.24	0.135053	0.92; 0.25-3.38	0.897341		0.93; 0.54-1.60	0.80134	1.36; 0.73-2.55	0.331022
rs2069812	T		1.07; 0.74-1.55	0.721756	1.10; 0.73-1.65	0.646695		0.65; 0.42-1.00	0.0525309	0.64; 0.34-1.20	0.167059		0.88; 0.63-1.21	0.419378	0.96; 0.66-1.39	0.835907
rs1800797	A		0.93; 0.62-1.40	0.735763	0.89; 0.57-1.41	0.624323		0.64; 0.38-1.08	0.0965896	0.58; 0.27-1.23	0.153823		0.81; 0.57-1.17	0.260629	0.80; 0.52-1.22	0.297373
rs1800890	T		1.45; 0.96-2.19	0.0753195	1.44; 0.92-2.27	0.112248		0.87; 0.53-1.44	0.593669	0.59; 0.27-1.25	0.167958		1.20; 0.83-1.73	0.324706	1.17; 0.77-1.78	0.466056
rs20541	T		0.98; 0.63-1.51	0.910218	1.07; 0.66-1.71	0.787755		1.13; 0.68-1.88	0.640967	1.46; 0.68-3.15	0.331947		1.03; 0.71-1.51	0.869113	1.09; 0.70-1.70	0.686784
rs2227306	T		0.86; 0.57-1.28	0.448131	0.88; 0.56-1.37	0.559801		1.06; 0.68-1.67	0.789252	1.68; 0.85-3.30	0.13403		0.94; 0.67-1.32	0.701329	1.03; 0.69-1.55	0.870135
rs1800872	A		1.28; 0.84-1.96	0.246899	1.18; 0.72-1.92	0.507521		1.38; 0.84-2.24	0.201527	1.62; 0.74-3.51	0.225557		1.31; 0.91-1.88	0.14607	1.26; 0.81-1.97	0.303566
rs1800871	T		1.13; 0.74-1.72	0.568772	1.06; 0.66-1.72	0.799191		1.42; 0.88-2.30	0.15539	1.85; 0.83-4.12	0.132407		1.23; 0.86-1.77	0.257579	1.21; 0.78-1.89	0.387937
rs1800925	T		1.02; 0.66-1.58	0.929442	1.04; 0.64-1.67	0.881149		0.86; 0.50-1.48	0.580426	0.82; 0.36-1.91	0.652013		0.96; 0.65-1.41	0.826228	1.04; 0.67-1.62	0.854217
rs1800896	C		0.93; 0.64-1.36	0.705402	0.90; 0.60-1.36	0.623374		0.76; 0.48-1.21	0.252413	0.54; 0.27-1.08	0.0811287		0.86; 0.62-1.20	0.385534	0.78; 0.53-1.14	0.20226
rs3819025	A		0.78; 0.48-1.29	0.341956	0.79; 0.45-1.38	0.406058		0.59; 0.31-1.11	0.101483	0.49; 0.19-1.26	0.138688		0.70; 0.45-1.09	0.116891	0.72; 0.43-1.21	0.215451
rs2069705	G		1.21; 0.82-1.79	0.327074	1.03; 0.67-1.59	0.87852		1.12; 0.72-1.75	0.621624	0.85; 0.44-1.64	0.635577		1.18; 0.84-1.65	0.341262	0.99; 0.67-1.48	0.978356
rs2239704	A		1.39; 0.94-2.05	0.0966995	1.40; 0.91-2.14	0.124228		1.50; 0.96-2.35	0.0780771	1.75; 0.88-3.49	0.112786		1.43; 1.02-2.00	0.0378433	1.47; 0.99-2.18	0.0555854
rs1800629	A		0.70; 0.35-1.41	0.319047	0.72; 0.34-1.53	0.395741		1.09; 0.53-2.27	0.809014	1.62; 0.61-4.32	0.335604		0.85; 0.48-1.50	0.566961	0.88; 0.47-1.68	0.707777
rs1143634	A		1.13; 0.68-1.88	0.625024	1.19; 0.67-2.09	0.554483		1.47; 0.83-2.61	0.190263	1.67; 0.73-3.84	0.228218		1.26; 0.81-1.95	0.304461	1.26; 0.76-2.11	0.371393
rs4065	C		0.80; 0.55-1.18	0.263943	0.79; 0.52-1.21	0.279837		0.90; 0.57-1.41	0.641592	1.39; 0.69-2.78	0.35831		0.84; 0.60-1.17	0.303234	0.88; 0.60-1.29	0.501231
rs648253	G		0.99; 0.69-1.43	0.967469	1.09; 0.73-1.62	0.673174		1.31; 0.86-2.00	0.202293	1.61; 0.87-2.98	0.129865		1.11; 0.81-1.52	0.514308	1.21; 0.84-1.74	0.305439
rs5854	A		1.00; 0.64-1.55	0.983238	1.00; 0.61-1.62	0.984825		1.37; 0.85-2.21	0.191657	1.74; 0.86-3.49	0.121188		1.14; 0.79-1.67	0.482953	1.16; 0.75-1.80	0.494418
