# Supplementary material for: Cytokines and Tumor Metastasis Gene Variants in Oral Cancer and Precancer in Puerto Rico
Source: PLoS One. 2013 Nov 20;8(11):e79187. doi: 10.1371/journal.pone.0079187 (PMC3835869; doi:10.1371/journal.pone.0079187)
Supplement: Table S2 — All SNPs used in genetic disease dominant modeling in the Puerto Rican oral precancer and cancer study participants OR = Odds Ratio. 95% CI = 95% confidence interval. Crude p-value = p value resulted in modeling that estimated unadjusted odds ratios. Adjusted p-value = p-value of the odds ratios adjusted for age, gender, self-reported ethnicity, smoking status, alcohol intake, and fruit & vegetable consumption. Precancer: Oral precancer was defined as a histopathologic diagnosis of oral hyperkeratosis (HK), oral epithelial hyperplasia (EH), or oral epithelial dysplasia (OED). SCCA = squamous cell carcinoma (XLSX) [file pone.0079187.s002.xlsx]

## Sheet: Sheet1
Supplemental Table S2. shows all SNPs used in genetic disease dominant modeling in the Puerto Rican oral precancer and cancer study participants			Precancer vs. Benign oral lesion					SCCA vs. Benign oral lesion					Precancer &SCCA vs. Benign oral lesion
	minor		Crude OR; 95% CI	Crude P	Adjusted OR; 95% CI	Adjusted P		Crude OR; 95% CI	Crude P	Adjusted OR; 95% CI	Adjusted P		Crude OR; 95% CI	Crude P	Adjusted OR; 95% CI	Adjusted P
rs1800469	T		1.16; 0.66-2.02	0.603615	1.15; 0.62-2.10	0.66228		1.08; 0.57-2.04	0.813003	1.30; 0.53-3.19	0.565893		1.13; 0.70-1.82	0.624797	1.16; 0.67-2.00	0.597274
rs1800470	G		1.46; 0.79-2.71	0.229144	1.56; 0.79-3.08	0.198194		0.82; 0.43-1.57	0.549339	0.79; 0.31-2.06	0.636782		1.14; 0.68-1.90	0.614413	1.31; 0.72-2.37	0.377332
rs1143627	G		0.57; 0.32-1.01	0.054516	0.58; 0.31-1.08	0.0871651		1.59; 0.73-3.44	0.242228	1.60; 0.50-5.17	0.42792		0.81; 0.49-1.36	0.430058	0.74; 0.41-1.33	0.310696
rs16944	A		0.61; 0.35-1.08	0.0890571	0.63; 0.34-1.16	0.134943		1.11; 0.55-2.24	0.774713	1.14; 0.40-3.23	0.801791		0.76; 0.46-1.26	0.290751	0.73; 0.41-1.29	0.277933
rs4073	A		0.60; 0.34-1.08	0.0912137	0.65; 0.34-1.22	0.176646		0.94; 0.46-1.91	0.862618	1.87; 0.60-5.85	0.284314		0.71; 0.42-1.20	0.201675	0.82; 0.45-1.50	0.525146
rs2243250	T		0.68; 0.40-1.16	0.159877	0.72; 0.40-1.30	0.281069		0.63; 0.34-1.18	0.148365	0.43; 0.17-1.08	0.0720728		0.66; 0.42-1.05	0.0815338	0.69; 0.40-1.18	0.176312
rs2243248	G		1.31; 0.69-2.49	0.417864	1.74; 0.85-3.56	0.126342		0.51; 0.20-1.30	0.158402	0.92; 0.25-3.41	0.902167		0.96; 0.53-1.73	0.888658	1.39; 0.71-2.74	0.340886
rs2069812	T		1.32; 0.72-2.44	0.368335	1.33; 0.69-2.57	0.393295		0.58; 0.31-1.11	0.0987444	0.48; 0.19-1.21	0.120339		0.93; 0.56-1.53	0.771861	1.04; 0.59-1.85	0.889639
rs1800797	A		0.92; 0.54-1.57	0.766503	0.90; 0.50-1.62	0.724725		0.63; 0.34-1.19	0.157762	0.65; 0.25-1.68	0.370408		0.80; 0.50-1.27	0.337011	0.82; 0.48-1.42	0.482061
rs1800890	T		1.71; 1.00-2.92	0.0489998	1.64; 0.92-2.92	0.0954919		0.87; 0.46-1.64	0.667513	0.53; 0.21-1.36	0.186444		1.31; 0.83-2.09	0.246765	1.25; 0.74-2.11	0.409104
rs20541	T		0.91; 0.52-1.59	0.74977	0.99; 0.54-1.80	0.961025		1.32; 0.71-2.47	0.379773	1.75; 0.70-4.39	0.22997		1.06; 0.66-1.71	0.803382	1.09; 0.63-1.89	0.755865
rs2227306	T		0.80; 0.47-1.36	0.403581	0.85; 0.47-1.52	0.576292		1.02; 0.54-1.89	0.96105	2.08; 0.81-5.35	0.130279		0.88; 0.55-1.39	0.576516	1.01; 0.59-1.72	0.981153
rs1800872	A		1.14; 0.67-1.95	0.62329	1.03; 0.56-1.88	0.93423		1.23; 0.66-2.28	0.507742	1.44; 0.55-3.79	0.455155		1.18; 0.74-1.87	0.486735	1.15; 0.66-2.00	0.628858
rs1800871	T		1.01; 0.59-1.72	0.975364	0.93; 0.51-1.70	0.810366		1.44; 0.78-2.68	0.244526	2.04; 0.77-5.36	0.149021		1.16; 0.73-1.84	0.521692	1.16; 0.67-2.01	0.597391
rs1800925	T		0.89; 0.52-1.52	0.665206	0.89; 0.49-1.59	0.686082		0.85; 0.45-1.58	0.60074	0.65; 0.25-1.67	0.365481		0.87; 0.55-1.39	0.561254	0.87; 0.50-1.48	0.598966
rs1800896	C		0.83; 0.49-1.43	0.508572	0.82; 0.45-1.47	0.502355		0.76; 0.41-1.41	0.38288	0.63; 0.26-1.54	0.309055		0.80; 0.51-1.28	0.355918	0.73; 0.43-1.26	0.258587
rs3819025	A		0.78; 0.44-1.38	0.391724	0.73; 0.39-1.39	0.341873		0.62; 0.31-1.24	0.17884	0.51; 0.19-1.34	0.171586		0.71; 0.43-1.17	0.184772	0.68; 0.38-1.22	0.194652
rs2069705	G		1.41; 0.81-2.43	0.222366	1.22; 0.67-2.23	0.512429		1.28; 0.68-2.40	0.443061	1.06; 0.43-2.62	0.901947		1.35; 0.85-2.17	0.205928	1.17; 0.68-2.01	0.580294
rs2239704	A		1.44; 0.83-2.51	0.19749	1.49; 0.81-2.73	0.199668		1.62; 0.84-3.13	0.146634	1.49; 0.59-3.78	0.395277		1.51; 0.94-2.44	0.0917416	1.52; 0.87-2.66	0.138559
rs1800629	A		0.65; 0.30-1.41	0.27452	0.67; 0.29-1.58	0.361057		1.21; 0.55-2.65	0.631458	1.85; 0.63-5.44	0.265481		0.86; 0.46-1.60	0.625017	0.91; 0.45-1.86	0.804778
rs1143634	A		1.09; 0.61-1.94	0.764875	1.20; 0.63-2.28	0.585587		1.61; 0.85-3.03	0.143618	1.98; 0.77-5.08	0.155313		1.28; 0.78-2.09	0.322294	1.34; 0.76-2.39	0.313091
rs4065	C		0.65; 0.37-1.16	0.147405	0.65; 0.35-1.21	0.176619		0.87; 0.44-1.73	0.691492	1.30; 0.47-3.60	0.60917		0.73; 0.44-1.21	0.221264	0.75; 0.42-1.32	0.316693
rs648253	G		1.07; 0.62-1.86	0.796993	1.09; 0.60-1.97	0.770075		1.65; 0.84-3.24	0.149793	1.71; 0.66-4.42	0.268874		1.26; 0.78-2.04	0.345011	1.25; 0.72-2.16	0.429276
