# Supplementary material for: Cytokines and Tumor Metastasis Gene Variants in Oral Cancer and Precancer in Puerto Rico
Source: PLoS One. 2013 Nov 20;8(11):e79187. doi: 10.1371/journal.pone.0079187 (PMC3835869; doi:10.1371/journal.pone.0079187)
Supplement: Table S3 — All SNPs used in genetic disease recessive modeling in the Puerto Rican oral precancer and cancer study participants OR = Odds Ratio. 95% CI = 95% confidence interval. Crude p-value = p value resulted in modeling that estimated unadjusted odds ratios. Adjusted p-value = p-value of the odds ratios adjusted for age, gender, self-reported ethnicity, smoking status, alcohol intake, and fruit & vegetable consumption. Precancer: Oral precancer was defined as a histopathologic diagnosis of oral hyperkeratosis (HK), oral epithelial hyperplasia (EH), or oral epithelial dysplasia (OED). SCCA = squamous cell carcinoma (XLSX) [file pone.0079187.s003.xlsx]

## Sheet: Sheet1
Supplemental Table S3. shows all SNPs used in genetic recessive disease modeling in the Puerto Rican oral precancer and cancer study participants			Precancer vs. Benign oral lesion					SCCA vs. Benign oral lesion					Precancer &SCCA vs. Benign oral lesion
	minor		Crude OR; 95% CI	Crude P	Adjusted OR; 95% CI	Adjusted P		Crude OR; 95% CI	Crude P	Adjusted OR; 95% CI	Adjusted P		Crude OR; 95% CI	Crude P	Adjusted OR; 95% CI	Adjusted P
rs1800470	G		0.83; 0.45-1.54	0.561049	0.78; 0.40-1.54	0.479017		0.45; 0.20-1.03	0.0601444	0.52; 0.16-1.65	0.26484		0.67; 0.39-1.16	0.152776	0.75; 0.40-1.41	0.368884
rs1143627	G		0.95; 0.52-1.73	0.85528	1.12; 0.58-2.18	0.739991		0.82; 0.40-1.68	0.583677	1.03; 0.36-2.90	0.959762		0.89; 0.53-1.51	0.674753	1.12; 0.61-2.06	0.712462
rs16944	A		1.04; 0.57-1.89	0.901171	1.23; 0.63-2.40	0.542827		0.61; 0.28-1.32	0.208303	0.97; 0.34-2.78	0.958364		0.86; 0.50-1.46	0.564975	1.18; 0.64-2.18	0.594938
rs4073	A		0.83; 0.45-1.53	0.541978	0.86; 0.43-1.70	0.660061		1.17; 0.60-2.29	0.648484	1.03; 0.39-2.73	0.951157		0.95; 0.57-1.60	0.860417	0.96; 0.52-1.77	0.897983
rs2243250	T		0.65; 0.27-1.53	0.323851	0.78; 0.31-1.99	0.606921		0.48; 0.16-1.47	0.197388	1.01; 0.18-5.54	0.99146		0.58; 0.27-1.23	0.154831	0.84; 0.35-1.99	0.68706
rs2243248	G		0.89; 0.08-9.99	0.926726	1.74; 0.13-23.72	0.676574		0.00; 0.00-Inf	0.988696	0.00; 0.00-Inf	0.991923		0.54; 0.05-5.97	0.611951	1.66; 0.12-23.30	0.707048
rs2069812	T		0.89; 0.48-1.68	0.729611	0.95; 0.48-1.90	0.889538		0.52; 0.22-1.19	0.12267	0.68; 0.21-2.21	0.523746		0.74; 0.42-1.29	0.283314	0.84; 0.44-1.61	0.607478
rs1800797	A		0.88; 0.34-2.28	0.800069	0.76; 0.26-2.22	0.615096		0.37; 0.08-1.66	0.192262	0.20; 0.03-1.43	0.109396		0.67; 0.28-1.61	0.37106	0.56; 0.20-1.52	0.252187
rs20541	T		1.21; 0.41-3.51	0.730399	1.57; 0.50-4.99	0.441412		0.59; 0.12-2.81	0.506353	0.83; 0.08-8.68	0.873031		0.96; 0.36-2.55	0.92792	1.25; 0.41-3.86	0.694483
rs2227306	T		0.88; 0.38-2.06	0.770865	0.85; 0.32-2.22	0.736515		1.24; 0.51-3.04	0.636922	1.72; 0.46-6.46	0.425161		1.02; 0.50-2.07	0.954864	1.14; 0.49-2.64	0.761718
rs1800925	T		1.86; 0.63-5.49	0.261907	2.13; 0.64-7.05	0.216804		0.78; 0.16-3.88	0.763232	2.73; 0.36-20.91	0.33431		1.42; 0.52-3.93	0.495893	2.44; 0.79-7.54	0.120125
rs3819025	A		0.59; 0.12-2.97	0.519088	1.01; 0.17-5.97	0.988199		0.00; 0.00-Inf	0.987288	0.00; 0.00-Inf	0.988542		0.35; 0.07-1.76	0.203367	0.77; 0.13-4.41	0.769519
rs2069705	G		1.08; 0.50-2.34	0.835763	0.75; 0.31-1.81	0.525642		0.94; 0.38-2.37	0.900358	0.45; 0.11-1.80	0.259909		1.03; 0.52-2.02	0.93633	0.70; 0.31-1.57	0.387378
rs2239704	A		1.73; 0.83-3.59	0.14455	1.66; 0.74-3.74	0.217852		1.82; 0.80-4.14	0.153727	3.73; 0.96-14.52	0.0578815		1.76; 0.92-3.37	0.0856	1.91; 0.89-4.10	0.0946814
rs1800629	A		0.89; 0.08-9.99	0.926726	0.80; 0.07-9.58	0.861763		0.00; 0.00-Inf	0.98871	0.00; 0.00-Inf	0.989674		0.54; 0.05-6.02	0.616051	0.49; 0.04-6.02	0.575953
rs1143634	A		1.84; 0.36-9.32	0.461711	1.39; 0.23-8.49	0.719259		0.90; 0.09-8.87	0.930258	0.53; 0.02-18.04	0.725505		1.46; 0.32-6.64	0.623902	0.99; 0.19-5.25	0.99303
rs361525	A		0.00; 0.00-Inf	0.988372	0.00; 0.00-Inf	0.98622		0.00; 0.00-Inf	0.988696	0.00; 0.00-Inf	0.991623		0.00; 0.00-Inf	0.981461	0.00; 0.00-Inf	0.984953
rs4065	C		0.91; 0.46-1.77	0.771145	0.89; 0.42-1.87	0.752815		0.87; 0.39-1.91	0.724333	1.76; 0.56-5.50	0.332997		0.89; 0.50-1.59	0.694624	1.00; 0.51-1.98	0.998427
rs648253	G		0.87; 0.44-1.73	0.694148	1.18; 0.56-2.49	0.669927		1.26; 0.60-2.64	0.541817	2.24; 0.76-6.60	0.145301		1.02; 0.57-1.81	0.955097	1.37; 0.70-2.68	0.351566
rs5854	A		0.52; 0.14-1.94	0.330335	0.41; 0.09-1.81	0.238215		1.39; 0.45-4.27	0.562664	0.86; 0.16-4.67	0.857021		0.85; 0.33-2.23	0.747354	0.58; 0.18-1.86	0.35716
